# Supplementary material for: Artificial intelligence in fusion protein three‐dimensional structure prediction: Review and perspective
Source: Clin Transl Med. 2024 Aug 1;14(8):e1789. doi: 10.1002/ctm2.1789 (PMC11294035; doi:10.1002/ctm2.1789)
Supplement: Supplementary file 2 — Table S1. Catalogues the in‐frame fusion genes identified in the study, listing the 5′ and 3′ gene partners and the corresponding number of articles reported in PubMed. [file CTM2-14-e1789-s002.xlsx]

## Sheet: final
Supplementary Table S1. # articles per fusion gene
PubMed searching term: "(BCR and ABL1 and fusion and gene) or (BCR and ABL1 and chimeric and gene)"
5'-gene	3'-gene	# articles in PubMed
BCR	ABL1	950
EML4	ALK	711
ERG	TMPRSS2	684
TMPRSS2	ERG	684
PML	RARA	501
ETV6	NTRK3	318
NTRK3	ETV6	318
PAX3	FOXO1	255
RUNX1	RUNX1T1	253
BCR	JAK2	211
FIP1L1	PDGFRA	200
EWSR1	FLI1	172
CBFB	MYH11	167
COL1A1	PDGFB	137
EWSR1	ATF1	135
MYB	NFIB	113
KIAA1549	BRAF	107
PAX7	FOXO1	105
SSX1	SS18	104
SS18	SSX1	104
ETV6	ABL1	100
TCF3	PBX1	96
CRTC1	MAML2	86
KIF5B	RET	86
CCDC6	RET	85
AFF1	KMT2A	77
KMT2A	AFF1	77
TPM3	ALK	71
NUTM1	BRD4	69
MLLT3	KMT2A	69
KMT2A	MLLT3	69
EWSR1	WT1	67
BCR	FGFR1	66
RET	NCOA4	64
NCOA4	RET	64
ASPSCR1	TFE3	62
TFE3	ASPSCR1	62
SS18	SSX2	62
PRCC	TFE3	62
FUS	ERG	59
ETV6	PDGFRB	57
ERG	EWSR1	57
EWSR1	ERG	57
BCR	PDGFRA	55
JAZF1	SUZ12	55
TPM3	NTRK1	54
NUP214	ABL1	50
ELL	KMT2A	48
FUS	CREB3L2	48
KMT2A	ELL	48
ETV6	JAK2	47
JAK2	ETV6	47
CD74	ROS1	45
STRN	ALK	45
PAX5	ETV6	44
EGFR	ACADM	39
KMT2A	MLLT10	38
JAK2	PCM1	37
PCM1	JAK2	37
TFG	ALK	36
NFATC2	EWSR1	34
EWSR1	NFATC2	34
CLTC	ALK	33
KMT2A	MLLT1	33
TPR	NTRK1	32
FUS	ATF1	30
ZC3H7B	BCOR	30
PPARG	PAX8	30
ZMYM2	FGFR1	30
HEY1	NCOA2	28
HMGA2	LPP	26
RANBP2	ALK	26
ATIC	ALK	24
DCTN1	ALK	23
EZR	ROS1	22
GOPC	ROS1	22
PICALM	MLLT10	22
NPM1	RARA	22
SFPQ	TFE3	22
SLC34A2	ROS1	21
CD74	NRG1	20
CRTC3	MAML2	20
HMGA2	NFIB	19
VCL	ALK	19
FGFR1	TACC1	18
KAT6A	CREBBP	18
PAX5	JAK2	17
TMPRSS2	ETV5	17
NTRK1	TFG	17
JAK2	PAX5	17
TFG	NTRK1	17
SS18	SSX4	16
BAP1	PBRM1	15
DDX10	NUP98	15
ETV6	ABL2	15
YWHAE	NUTM2B	15
TRIM27	RET	15
TPM4	ALK	14
FN1	ALK	14
SDC4	ROS1	14
CREBBP	KMT2A	13
EWSR1	FEV	13
KMT2A	CREBBP	13
EWSR1	ETV4	13
KLC1	ALK	13
AGK	BRAF	12
BRAF	AGK	12
BRAF	SND1	12
SND1	BRAF	12
CD46	CD55	11
ITK	SYK	11
FUS	FEV	11
PAX3	NCOA2	11
HIP1	ALK	11
RUNX1	USP42	11
SQSTM1	ALK	11
AKAP9	BRAF	10
BRAF	AKAP9	10
BRCA1	NF1	10
CDKN2A	MTAP	10
CLTC	TFE3	10
PAX3	NCOA1	10
COL1A1	COL1A2	9
FGFR1OP2	FGFR1	9
EML1	ABL1	9
HMGA2	WIF1	9
KMT2A	TET1	9
TET1	KMT2A	9
BICC1	FGFR2	8
CARS	ALK	8
CIC	FOXO4	8
EPS15	KMT2A	8
EWSR1	ETV1	8
EWSR1	ZNF444	8
HIP1	PDGFRB	8
MKRN1	BRAF	8
YWHAE	NUTM2A	8
NUP98	HOXC13	8
KMT2A	EPS15	8
CLDN18	ARHGAP26	7
RET	TRIM33	7
NDRG1	ERG	7
TRIM33	RET	7
ABI1	KMT2A	6
BCAN	NTRK1	6
BCOR	RARA	6
CAD	ALK	6
CD74	NTRK1	6
CLTC	TFEB	6
NUMA1	RARA	6
KMT2A	ABI1	6
KMT2A	USP2	6
VTI1A	TCF7L2	6
ACACA	CCL5	5
BIRC3	MALT1	5
CCND1	FGF4	5
CEP85L	ROS1	5
FHIT	HMGA2	5
ZCCHC8	ROS1	5
KMT2A	SH3GL1	5
KMT2A	ARHGEF12	5
ASIC2	ASIC2	4
ATF7IP	PDGFRB	4
ATP1B1	NRG1	4
BRAF	TRIM24	4
CCDC6	PDGFRB	4
COL1A1	COL3A1	4
COL3A1	COL1A1	4
CTSC	RAB38	4
DVL2	TFE3	4
FAM131B	BRAF	4
YY1	EWSR1	4
SS18L1	SSX1	4
KMT2A	LASP1	4
KMT2A	FOXO4	4
TRIP11	PDGFRB	4
GAS7	KMT2A	4
LASP1	KMT2A	4
MEF2D	DAZAP1	4
ERC1	RET	4
FGFR3	BAIAP2L1	4
KMT2A	CBL	4
KMT2A	AFF3	4
AFAP1	NTRK2	3
ANK3	FOCAD	3
ARID1A	HNRNPK	3
BCL2L14	ETV6	3
C3	HP	3
CLTC	ROS1	3
CNTNAP2	CNTNAP2	3
RAD51B	HMGA2	3
QKI	NTRK2	3
ETV6	SYK	3
SSBP2	JAK2	3
RET	GOLGA5	3
RPN1	MECOM	3
MYO5A	ROS1	3
KMT2A	ARHGAP26	3
KMT2A	AFF4	3
HMGA2	RAD51B	3
PRKAR1A	RET	3
PCM1	RET	3
SEC31A	ALK	3
GOLGA5	RET	3
ACACA	STAC2	2
ACTG1	MITF	2
ACTN4	KMT2A	2
AHI1	MYB	2
APIP	SLC1A2	2
ATG7	BRAF	2
BAG4	FGFR1	2
BCL2L11	BRAF	2
BCOR	L3MBTL2	2
BRAF	ATG7	2
BRAF	SLC26A4	2
CACNB1	LASP1	2
CAPZA2	MET	2
CDK6	KMT2A	2
CDKN2D	WDFY2	2
CLTC	VMP1	2
CNRIP1	PPP3R1	2
FGFR1OP	FGFR1	2
FGFR1	ZNF703	2
NACC2	NTRK2	2
NUP98	CCDC28A	2
NUP98	ADD3	2
TPM3	JAK2	2
HERPUD1	BRAF	2
TRIM24	RET	2
KMT2A	GPHN	2
RNF213	ALK	2
KMT2A	MYO1F	2
SAMD5	SASH1	2
KLK2	ETV1	2
KLK2	FGFR2	2
HOOK3	RET	2
KMT2A	PICALM	2
KMT2A	ACTN4	2
KMT2A	GMPS	2
NIN	PDGFRB	2
ABL1	NTRK2	1
ACACA	LASP1	1
ACIN1	NUTM1	1
ACTN4	ACTN1	1
ACVR1C	ACVR1B	1
ADAM9	ADAM28	1
AGBL4	BEND5	1
AGO2	DDX5	1
AKAP8	BRD4	1
AKT3	SDCCAG8	1
ALDOB	C3	1
AMBRA1	CKAP5	1
AP3S1	COMMD10	1
APP	ITM2B	1
ARFGEF2	SULF2	1
ARHGAP26	CTNND1	1
ARHGAP42	YAP1	1
ARID1B	SNX9	1
ASAP2	CPSF3	1
ATF2	CHN1	1
BCAS3	USP32	1
BCL11B	TRDC	1
BCR	RALGPS1	1
BIRC2	YAP1	1
BLNK	PROSC	1
BRAF	CIITA	1
BRAF	CUX1	1
BRCA1	BECN1	1
C20orf112	ASXL1	1
CACNA1G	CACNA1H	1
CCDC6	ANK3	1
CHD1	MTOR	1
CLDN18	ARHGAP6	1
COL14A1	DEPTOR	1
COL1A1	BGN	1
COMMD10	AP3S1	1
CPD	NF1	1
CREBBP	GOLGA6L2	1
CTNND1	ARHGAP26	1
CUX1	RET	1
DAB2IP	KMT2A	1
DDX5	ETV4	1
DDX5	SKAP1	1
DEPTOR	ENPP2	1
EML4	MTA3	1
FARP1	STK24	1
FGFR3	AES	1
GLIS3	TERT	1
GPC4	GPC3	1
HIRA	CABIN1	1
HMGA2	GNS	1
RAF1	ESRP1	1
KAT6A	EP300	1
VWA2	TCF7L2	1
KLK2	ETV4	1
GATM	BRAF	1
EWSR1	SP3	1
NUP107	LGR5	1
RNF130	BRAF	1
KTN1	RET	1
SEC31A	JAK2	1
ERC1	ROS1	1
KMT2A	NRIP3	1
KMT2A	NCKIPSD	1
KMT2A	PRRC1	1
TP53BP1	PDGFRB	1
KMT2A	DAB2IP	1
TOP3A	KMT2A	1
LPP	KMT2A	1
ESRP1	RAF1	1
LRIG3	ROS1	1
KMT2A	MAPRE1	1
KMT2A	FRYL	1
MAPRE1	KMT2A	1
FRYL	KMT2A	1
